# Supplementary material for: Electrophysiological and Behavioral Responses of Virgin Female Bactrocera tryoni to Microbial Volatiles from Enterobacteriaceae
Source: Microorganisms. 2023 Jun 23;11(7):1643. doi: 10.3390/microorganisms11071643 (PMC10385192; doi:10.3390/microorganisms11071643)
Supplement: Supplementary file 1 [file microorganisms-11-01643-s001.zip]

Archive with 1 entries (1 files):
- microorganisms-2432343-supplementary.pdf
